# Supplementary material for: c-Myc/microRNA-17-92 Axis Phase-Dependently Regulates PTEN and p21 Expression via ceRNA during Reprogramming to Mouse Pluripotent Stem Cells
Source: Biomedicines. 2023 Jun 16;11(6):1737. doi: 10.3390/biomedicines11061737 (PMC10296502; doi:10.3390/biomedicines11061737)
Supplement: Supplementary file 1 [file biomedicines-11-01737-s001.zip]

Archive with 1 entries (1 files):
- biomedicines-2417962-supplementary.pdf
